# Supplementary material for: Polypyrrole Polyethylene Composite for Controllable Linear Actuators in Different Organic Electrolytes
Source: Materials (Basel). 2022 Jan 12;15(2):540. doi: 10.3390/ma15020540 (PMC8781785; doi:10.3390/ma15020540)
Supplement: Supplementary file 1 [file materials-15-00540-s001.zip]

Archive with 1 entries (1 files):
- materials-1477950-supplementary.pdf
